# Supplementary material for: Paramedics Performed Sonographic Identification of the Conic Ligament—A Prospective Controlled Trial
Source: Diagnostics (Basel). 2025 May 21;15(10):1296. doi: 10.3390/diagnostics15101296 (PMC12109798; doi:10.3390/diagnostics15101296)
Supplement: Supplementary file 1 [file diagnostics-15-01296-s001.zip]

Archive with 7 entries (7 files):
- Supplement 3.pdf
- Supplement 4.pdf
- Supplement 5.pdf
- Supplement 6.pdf
- Supplement 7.pdf
- Supplement_1.pdf
- Supplement_2.pdf
